# Supplementary material for: Case-Based Specialty Training for Medical Students to Elicit Social Determinants of Health
Source: MedEdPORTAL. 2024 May 21;20:11402. doi: 10.15766/mep_2374-8265.11402 (PMC11219088; doi:10.15766/mep_2374-8265.11402)
Supplement: Supplementary file 1 — Faculty Guide.docxStudent Guide.docxIntro to SDoH.pptxPresurvey.docxPostsurvey.docxSurvey Answer Key.docx [file mep_2374-8265.11402-s001.zip]

Archive with 7 entries (7 files):
- B. Student Guide.docx
- C. Intro to SDoH.pptx
- D. Presurvey.docx
- E. Postsurvey.docx
- F. Survey Answer Key.docx
- A. Faculty Guide.docx
- _Educational Summary Report_11402.pdf
